# Supplementary material for: The Impact of Extended E-Learning on Emotional Well-Being of Students during the COVID-19 Pandemic in Saudi Arabia
Source: Children (Basel). 2021 Dec 27;9(1):13. doi: 10.3390/children9010013 (PMC8774542; doi:10.3390/children9010013)
Supplement: Supplementary file 1 [file children-09-00013-s001.zip]

Archive with 1 entries (1 files):
- children-1496152-supplementary.pdf
